# Supplementary material for: The Associations of Serum Folate Forms with Metabolic Dysfunction-Associated Fatty Liver Disease and Liver Fibrosis: A Nationwide Cross-Sectional Study
Source: Metabolites. 2025 Jun 5;15(6):370. doi: 10.3390/metabo15060370 (PMC12195386; doi:10.3390/metabo15060370)
Supplement: Supplementary file 1 [file metabolites-15-00370-s001.zip]

Archive with 1 entries (1 files):
- metabolites-3646438-supplementary.pdf
